# Supplementary material for: A Sphingolipidomic Profiling Approach for Comparing X-ray-Exposed and Unexposed HepG2 Cells
Source: Int J Mol Sci. 2023 Aug 2;24(15):12364. doi: 10.3390/ijms241512364 (PMC10418425; doi:10.3390/ijms241512364)
Supplement: Supplementary file 1 [file ijms-24-12364-s001.zip]

Archive with 1 entries (1 files):
- ijms-2513634-supplementary.pdf
